# Supplementary material for: Revealing the pH-Dependent Adsorption Dynamics of Tetracycline Hydrochloride on Phosphoric Acid-Activated Corncob Biochar
Source: Materials (Basel). 2026 May 27;19(11):2251. doi: 10.3390/ma19112251 (PMC13258645; doi:10.3390/ma19112251)
Supplement: Supplementary file 1 [file materials-19-02251-s001.zip]

Archive with 1 entries (1 files):
- materials-4268001-supplementary.pdf
